# Supplementary material for: Self- and non-self-DNA on hands and sleeve cuffs
Source: Int J Legal Med. 2023 Dec 6;138(3):757–66. doi: 10.1007/s00414-023-03124-9 (PMC11004043; doi:10.1007/s00414-023-03124-9)
Supplement: Supplementary file 1 — Supplementary file1 (XLSX 42 KB) [file 414_2023_3124_MOESM1_ESM.xlsx]

## Sheet: Hand Morning
Participants	Time of sampling	Area of the sampling	Type of transport to get to work	Last hand washing	Min number of contributors	Amount of DNA (ng)	Amount of self DNA (ng)	Amount of non-self DNA (ng)	Percentage of self DNA	Percentage of non-self DNA	Major contributor	Loci
A	Morning	Right hand	Public transport	More than 1h	3	0.465	0.43617	0.02883	93.8	6.2	Yes - Participant A	11
A	Morning	Right hand	Public transport	More than 1h	2	0.06	0.051036	0.008964	85.06	14.94	No
A	Morning	Right hand	Public transport	More than 1h	3	0.045	0.032994	0.012006	73.32	26.68	No
A	Morning	Right hand	Public transport	More than 1h	2	0.035	0.0313215	0.0036785	89.49	10.51	No
A	Morning	Right hand	Public transport	Less than 1h	0	0	Cannot be interpreted	Cannot be interpreted	Cannot be interpreted	Cannot be interpreted	No
A	Morning	Right hand	Public transport	More than 1h	3	0.395	0.344796	0.0502045	87.29	12.71	No
A	Morning	Right hand	Public transport	More than 1h	2	0.085	0.08279	0.00221	97.4	2.6	Yes - Participant A	7
A	Morning	Right hand	Public transport	More than 1h	2	0.325	0.289087	0.0359125	88.95	11.05	Yes - Participant A	10
A	Morning	Right hand	Public transport	More than 1h	0	0.015	Cannot be interpreted	Cannot be interpreted	Cannot be interpreted	Cannot be interpreted	No
A	Morning	Right hand	Public transport	Less than 1h	1	1.44	1.44	0	100	0	Yes - Participant A	16
A	Morning	Right hand	Public transport	More than 1h	1	0.06	0.06	0.0025	100	0	Yes - Participant A	8
A	Morning	Right hand	Public transport	Less than 1h	2	0.3	0.28305	0.01695	94.35	5.65	No
A	Morning	Right hand	Public transport	Less than 1h	3	0.19	0.141189	0.048811	74.31	25.69	No
A	Morning	Right hand	Public transport	Less than 1h	2	0.135	0.114075	0.020925	84.5	15.5	No
A	Morning	Right hand	Public transport	Less than 1h	2	0.05	0.046825	0.003175	93.65	6.35	No
A	Morning	Right hand	Public transport	Less than 1h	0	0.015	Cannot be interpreted	Cannot be interpreted	Cannot be interpreted	Cannot be interpreted	No
A	Morning	Right hand	Public transport	Less than 1h	1	0.02	0.02	0	100	0	No
A	Morning	Right hand	Public transport	Less than 1h	2	0.05	0.032085	0.017915	64.17	35.83	No
A	Morning	Right hand	Public transport	More than 1h	2	0.035	0.0251125	0.0098875	71.75	28.25	No
A	Morning	Right hand	Public transport	Less than 1h	2	0.16	0.10608	0.05392	66.3	33.7	No
A	Morning	Right hand	Public transport	Less than 1h	2	0.3	0.29019	0.00981	96.73	3.27	Yes - Participant A	10
A	Morning	Right hand	Public transport	More than 1h	1	0.225	0.225	0.0025	100	0	Yes - Participant A	13
A	Morning	Right hand	Public transport	Less than 1h	2	0.28	0.2009	0.0791	71.75	28.25	No
A	Morning	Right hand	Public transport	Less than 1h	2	0.16	0.126864	0.033136	79.29	20.71	No
A	Morning	Right hand	Public transport	Less than 1h	1	0.105	0.105	0	100	0	No
B	Morning	Right hand	Public transport	Less than 1h	4	0.09	0.009945	0.080055	11.05	88.95	No
B	Morning	Right hand	Public transport	Less than 1h	3	0.05	0.01012	0.03988	20.24	79.76	No
B	Morning	Right hand	Public transport	Less than 1h	3	0.145	0.0912485	0.0537515	62.93	37.07	No
B	Morning	Right hand	Public transport	Less than 1h	2	0.075	0.0512925	0.0237075	68.39	31.61	No
B	Morning	Right hand	Public transport	Less than 1h	2	0.025	0.0182825	0.0067175	73.13	26.87	No
B	Morning	Right hand	Public transport	Less than 1h	3	0.305	0.239852	0.065148	78.64	21.36	No
B	Morning	Right hand	Public transport	Less than 1h	3	0.155	0.121892	0.033108	78.64	21.36	No
B	Morning	Right hand	Public transport	Less than 1h	3	0.115	0.0351095	0.0798905	30.53	69.47	No
B	Morning	Right hand	Public transport	Less than 1h	2	0.115	0.0720015	0.0429985	62.61	37.39	No
B	Morning	Right hand	Public transport	Less than 1h	2	0.07	0.059521	0.010479	85.03	14.97	No
B	Morning	Right hand	Public transport	Less than 1h	3	0.41	0.255225	0.154775	62.25	37.75	No
B	Morning	Right hand	Public transport	Less than 1h	3	5.655	5.4616	0.193401	96.58	3.42	Yes - Participant B	16
B	Morning	Right hand	Public transport	Less than 1h	4	0.835	0.599947	0.235052	71.85	28.15	No
B	Morning	Right hand	Public transport	Less than 1h	3	0.175	0.05586	0.11914	31.92	68.08	No
B	Morning	Right hand	Public transport	Less than 1h	3	0.165	0.131489	0.0335115	79.69	20.31	No
B	Morning	Right hand	Public transport	Less than 1h	3	0.17	0.123624	0.046376	72.72	27.28	No
B	Morning	Right hand	Public transport	Less than 1h	3	0.245	0.15604	0.0889595	63.69	36.31	No
B	Morning	Right hand	Public transport	Less than 1h	2	0.145	0.0939455	0.0510545	64.79	35.21	No
B	Morning	Right hand	Public transport	Less than 1h	2	0.085	0.0606135	0.0243865	71.31	28.69	No
B	Morning	Right hand	Public transport	Less than 1h	3	0.32	0.221728	0.098272	69.29	30.71	No
B	Morning	Right hand	Public transport	Less than 1h	2	0.17	0.102408	0.067592	60.24	39.76	No
B	Morning	Right hand	Public transport	Less than 1h	3	0.37	0.246494	0.123506	66.62	33.38	No
B	Morning	Right hand	Public transport	Less than 1h	2	0.25	0.212275	0.037725	84.91	15.09	No
B	Morning	Right hand	Public transport	Less than 1h	3	0.24	0.0444	0.1956	18.5	81.5	No
B	Morning	Right hand	Public transport	Less than 1h	3	0.13	0.087087	0.042913	66.99	33.01	No
C	Morning	Right hand	Bike	Less than 1h	2	0.04	0.025536	0.014464	63.84	36.16	No
C	Morning	Right hand	Car	Less than 1h	3	0.32	0.276256	0.043744	86.33	13.67	Yes - Participant C	9
C	Morning	Right hand	Bike	Less than 1h	2	0.065	0.062686	0.002314	96.44	3.56	Yes - Participant C	8
C	Morning	Right hand	Bike	Less than 1h	2	0.065	0.044174	0.020826	67.96	32.04	No
C	Morning	Right hand	Bike	Less than 1h	1	0.02	0.02	0.0025	100	0	No
C	Morning	Right hand	Bike	Less than 1h	2	0.085	0.0763895	0.0086105	89.87	10.13	No
C	Morning	Right hand	Public transport	Less than 1h	3	0.04	0.022184	0.017816	55.46	44.54	No
C	Morning	Right hand	Bike	Less than 1h	2	0.095	0.080997	0.014003	85.26	14.74	No
C	Morning	Right hand	Bike	Less than 1h	2	0.13	0.12727	0.00273	97.9	2.1	Yes - Participant C	6
C	Morning	Right hand	Bike	More than 1h	2	0.185	0.164613	0.020387	88.98	11.02	No
C	Morning	Right hand	Bike	Less than 1h	2	0.065	0.057174	0.007826	87.96	12.04	No
C	Morning	Right hand	Bike	Less than 1h	2	0.03	0.027678	0.002322	92.26	7.74	No
C	Morning	Right hand	Bike	Less than 1h	2	0.12	0.098916	0.021084	82.43	17.57	No
C	Morning	Right hand	Public transport	Less than 1h	3	0.32	0.251328	0.068672	78.54	21.46	No
C	Morning	Right hand	Bike	Less than 1h	2	0.13	0.115297	0.014703	88.69	11.31	No
C	Morning	Right hand	Public transport	More than 1h	2	1.025	0.9676	0.0574	94.4	5.6	Yes - Participant C	16
C	Morning	Right hand	Public transport	Less than 1h	3	0.34	0.306374	0.033626	90.11	9.89	Yes - Participant C	12
C	Morning	Right hand	Public transport	Less than 1h	3	0.48	0.467184	0.012816	97.33	2.67	Yes - Participant C	16
C	Morning	Right hand	Bike	Less than 1h	3	0.49	0.43414	0.05586	88.6	11.4	Yes - Participant C	8
C	Morning	Right hand	Public transport	Less than 1h	2	0.25	0.210125	0.039875	84.05	15.95	Yes - Participant C	7
C	Morning	Right hand	Public transport	Less than 1h	3	0.145	0.0902915	0.0547085	62.27	37.73	No
C	Morning	Right hand	Bike	Less than 1h	2	0.185	0.126669	0.0583305	68.47	31.53	No
C	Morning	Right hand	Bike	More than 1h	2	0.125	0.0967625	0.0282375	77.41	22.59	No
C	Morning	Right hand	Public transport	More than 1h	2	0.235	0.217775	0.0172255	92.67	7.33	Yes - Participant C	6
C	Morning	Right hand	Bike	Less than 1h	2	0.085	0.075429	0.009571	88.74	11.26	No
D	Morning	Right hand	Public transport	More than 1h	2	0.275	0.22649	0.181656	82.36	17.64	No
D	Morning	Right hand	Public transport	More than 1h	2	1.88	1.81664	0.159936	96.63	3.37	Yes - Participant D	15
D	Morning	Right hand	Public transport	Less than 1h	3	2.555	2.4459	0.099863	95.73	4.27	Yes - Participant D	16
D	Morning	Right hand	Public transport	Less than 1h	2	0.385	0.353353	0.02982	91.78	8.22	Yes - Participant D	13
D	Morning	Right hand	Public transport	Less than 1h	3	2.52	0.675108	0.364078	26.79	73.21	Yes - Unknown	16
D	Morning	Right hand	Public transport	Less than 1h	3	0.715	0.638924	0.020445	89.36	10.64	Yes - Participant D	13
D	Morning	Right hand	Public transport	Less than 1h	2	0.4	0.335	0.0096205	83.75	16.25	Yes - Participant D	7
D	Morning	Right hand	Public transport	Less than 1h	3	1.48	1.36782	0.0492275	92.42	7.58	Yes - Participant D	16
D	Morning	Right hand	Public transport	More than 1h	2	0.355	0.30427	0.03363	85.71	14.29	Yes - Participant D	10
D	Morning	Right hand	Public transport	Less than 1h	3	0.865	0.759297	0.187731	87.78	12.22	Yes - Participant D	11
D	Morning	Right hand	Public transport	Less than 1h	3	0.15	0.032115	0.184701	21.41	78.59	No
D	Morning	Right hand	Public transport	Less than 1h	2	0.585	0.530887	0.050851	90.75	9.25	Yes - Participant D	10
D	Morning	Right hand	Public transport	More than 1h	2	0.145	0.134966	0.0442085	93.08	6.92	No
D	Morning	Right hand	Public transport	Less than 1h	2	0.31	0.263562	0.059319	85.02	14.98	Yes - Participant D	6
D	Morning	Right hand	Public transport	Less than 1h	3	0.46	0.331706	0.08004	72.11	27.89	No
D	Morning	Right hand	Public transport	Less than 1h	2	0.435	0.401592	0.032689	92.32	7.68	Yes - Participant D	12
D	Morning	Right hand	Public transport	Less than 1h	2	0.115	0.113137	0.046389	98.38	1.62	Yes - Participant D	6
D	Morning	Right hand	Public transport	Less than 1h	2	3.675	3.62465	0.0167895	98.63	1.37	Yes - Participant D	16
D	Morning	Right hand	Public transport	Less than 1h	2	4.19	4.08735	0.162918	97.55	2.45	Yes - Participant D	16
D	Morning	Right hand	Public transport	Less than 1h	3	2.95	1.78534	0.167727	60.52	39.48	Yes - Participant D	13
D	Morning	Right hand	Public transport	Less than 1h	3	1.62	1.37781	0.103008	85.05	14.95	Yes - Participant D	16
D	Morning	Right hand	Public transport	Less than 1h	2	0.37	0.252673	0.198214	68.29	31.71	No
D	Morning	Right hand	Public transport	Less than 1h	2	0.17	0.123199	0.0025	72.47	27.53	No
D	Morning	Right hand	Public transport	More than 1h	3	1.33	1.16455	0.413325	87.56	12.44	Yes - Participant D	16
D	Morning	Right hand	Public transport	Less than 1h	3	0.55	0.497365	0.204974	90.43	9.57	Yes - Participant D	12

## Sheet: Hand Afternoon
Participants	Time of sampling	Area of the sampling	Wearing laboratory gloves	Last hand washing	Min number of contributors	Total amount of DNA (ng)	Amount of self DNA (ng)	Amount of non-self DNA (ng)	Percentage of self DNA	Percentage of non-self DNA	Major contributor	Loci
A	Afternoon	Right hand	No wearing of laboratory gloves	More than 1h	2	0.045	0.041463	0.003537	92.14	7.86	No
A	Afternoon	Right hand	No wearing of laboratory gloves	More than 1h	2	0.015	0.001452	0.013548	9.68	90.32	No
A	Afternoon	Right hand	More than 30 min	More than 1h	2	0.135	0.048627	0.086373	36.02	63.98	No
A	Afternoon	Right hand	No wearing of laboratory gloves	More than 1h	2	0.12	0.095808	0.024192	79.84	20.16	No
A	Afternoon	Right hand	No wearing of laboratory gloves	More than 1h	2	0.065	0.0019955	0.0630045	3.07	96.93	No
A	Afternoon	Right hand	No wearing of laboratory gloves	More than 1h	3	1.02	0.971346	0.048654	95.23	4.77	Yes - Participant A	14
A	Afternoon	Right hand	No wearing of laboratory gloves	More than 1h	2	0.065	0.05915	0.00585	91	9	No
A	Afternoon	Right hand	No wearing of laboratory gloves	Less than 1h	2	0.14	0.122514	0.017486	87.51	12.49	No
A	Afternoon	Right hand	No wearing of laboratory gloves	Less than 1h	1	0.135	0.135	0.0025	100	0	Yes - Participant A	12
A	Afternoon	Right hand	No wearing of laboratory gloves	More than 1h	3	1.21	1.0354	0.174603	85.57	14.43	Yes - Participant A	15
A	Afternoon	Right hand	More than 30 min	More than 1h	2	0.095	0.0830205	0.0119795	87.39	12.61	No
A	Afternoon	Right hand	No wearing of laboratory gloves	Less than 1h	2	0.155	0.127007	0.027993	81.94	18.06	No
A	Afternoon	Right hand	No wearing of laboratory gloves	More than 1h	3	0.105	0.068103	0.036897	64.86	35.14	No
A	Afternoon	Right hand	No wearing of laboratory gloves	More than 1h	1	0.085	0.085	0.0025	100	0	Yes - Participant A	12
A	Afternoon	Right hand	No wearing of laboratory gloves	More than 1h	2	0.305	0.213134	0.091866	69.88	30.12	No
A	Afternoon	Right hand	No wearing of laboratory gloves	Less than 1h	2	0.02	0.014014	0.005986	70.07	29.93	No
A	Afternoon	Right hand	Less than 30min	More than 1h	3	0.21	0.088368	0.121632	42.08	57.92	No
A	Afternoon	Right hand	More than 30 min	More than 1h	2	0.125	0.1062	0.0188	84.96	15.04	No
A	Afternoon	Right hand	No wearing of laboratory gloves	More than 1h	2	0.09	0.086238	0.003762	95.82	4.18	Yes - Participant A	7
A	Afternoon	Right hand	No wearing of laboratory gloves	More than 1h	2	0.175	0.172795	0.002205	98.74	1.26	Yes - Participant A	11
A	Afternoon	Right hand	No wearing of laboratory gloves	More than 1h	2	0.025	0.0203975	0.0046025	81.59	18.41	No
A	Afternoon	Right hand	No wearing of laboratory gloves	More than 1h	2	0.28	0.236796	0.043204	84.57	15.43	Yes - Participant A	6
A	Afternoon	Right hand	No wearing of laboratory gloves	Less than 1h	2	0.07	0.067347	0.002653	96.21	3.79	No
A	Afternoon	Right hand	No wearing of laboratory gloves	More than 1h	2	0.055	0.040161	0.014839	73.02	26.98	No
A	Afternoon	Right hand	No wearing of laboratory gloves	Less than 1h	2	3.005	2.97194	0.033055	98.9	1.1	Yes - Participant A	16
B	Afternoon	Right hand	More than 30 min	More than 1h	4	0.22	0.03916	0.18084	17.8	82.2	Yes - Unknown	9
B	Afternoon	Right hand	More than 30 min	More than 1h	3	0.11	0.033913	0.076087	30.83	69.17	No
B	Afternoon	Right hand	More than 30 min	Less than 1h	3	0.285	0.248606	0.0363945	87.23	12.77	Yes - Participant B	10
B	Afternoon	Right hand	More than 30 min	More than 1h	4	1.15	0.98762	0.16238	85.88	14.12	Yes - Participant B	15
B	Afternoon	Right hand	More than 30 min	More than 1h	2	0.055	0.03828	0.01672	69.6	30.4	No
B	Afternoon	Right hand	More than 30 min	More than 1h	3	0.5	0.4367	0.0633	87.34	12.66	Yes - Participant B	15
B	Afternoon	Right hand	More than 30 min	Less than 1h	3	0.42	0.38409	0.03591	91.45	8.55	Yes - Participant B	13
B	Afternoon	Right hand	More than 30 min	More than 1h	4	0.09	0.026784	0.063216	29.76	70.24	No
B	Afternoon	Right hand	Less than 30min	More than 1h	2	0.05	0.04466	0.00534	89.32	10.68	No
B	Afternoon	Right hand	Less than 30min	More than 1h	2	0.62	0.588256	0.031744	94.88	5.12	Yes - Participant B	10
B	Afternoon	Right hand	Less than 30min	More than 1h	3	0.255	0.0500565	0.204944	19.63	80.37	No
B	Afternoon	Right hand	More than 30 min	More than 1h	3	0.26	0.162526	0.097474	62.51	37.49	No
B	Afternoon	Right hand	Less than 30min	More than 1h	4	1.12	0.60816	0.51184	54.3	45.7	No
B	Afternoon	Right hand	Less than 30min	Less than 1h	3	0.04	0.00622	0.03378	15.55	84.45	No
B	Afternoon	Right hand	Less than 30min	Less than 1h	3	0.08	0.039848	0.040152	49.81	50.19	No
B	Afternoon	Right hand	More than 30 min	Less than 1h	3	0.085	0.015997	0.069003	18.82	81.18	No
B	Afternoon	Right hand	Less than 30min	Less than 1h	2	0.065	0.0418145	0.0231855	64.33	35.67	No
B	Afternoon	Right hand	More than 30 min	Less than 1h	4	0.38	0.181868	0.198132	47.86	52.14	No
B	Afternoon	Right hand	Less than 30min	More than 1h	4	0.145	0.005452	0.139548	3.76	96.24	Yes - Unknown	14
B	Afternoon	Right hand	Less than 30min	Less than 1h	2	0.105	0.0773115	0.0276885	73.63	26.37	No
B	Afternoon	Right hand	More than 30 min	Less than 1h	3	0.22	0.124828	0.095172	56.74	43.26	No
B	Afternoon	Right hand	Less than 30min	More than 1h	3	0.25	0.139625	0.110375	55.85	44.15	No
B	Afternoon	Right hand	Less than 30min	Less than 1h	4	1.795	1.58373	0.211271	88.23	11.77	Yes - Participant B	16
B	Afternoon	Right hand	Less than 30min	Less than 1h	2	0.255	0.220116	0.034884	86.32	13.68	No
B	Afternoon	Right hand	More than 30 min	More than 1h	3	0.53	0.115169	0.414831	21.73	78.27	No
C	Afternoon	Right hand	No wearing of laboratory gloves	More than 1h	2	0.315	0.302683	0.0123165	96.09	3.91	Yes - Participant C	14
C	Afternoon	Right hand	No wearing of laboratory gloves	More than 1h	2	1.765	1.74258	0.0224155	98.73	1.27	Yes - Participant C	16
C	Afternoon	Right hand	No wearing of laboratory gloves	More than 1h	2	0.44	0.431244	0.008756	98.01	1.99	Yes - Participant C	16
C	Afternoon	Right hand	No wearing of laboratory gloves	More than 1h	2	0.6	0.5967	0.0033	99.45	0.55	Yes - Participant C	15
C	Afternoon	Right hand	No wearing of laboratory gloves	Less than 1h	2	0.54	0.53082	0.00918	98.3	1.7	Yes - Participant C	15
C	Afternoon	Right hand	No wearing of laboratory gloves	More than 1h	2	0.57	0.56658	0.00342	99.4	0.6	Yes - Participant C	15
C	Afternoon	Right hand	No wearing of laboratory gloves	More than 1h	2	6.035	5.96439	0.0706095	98.83	1.17	Yes - Participant C	16
C	Afternoon	Right hand	No wearing of laboratory gloves	More than 1h	2	1.095	1.08098	0.014016	98.72	1.28	Yes - Participant C	16
C	Afternoon	Right hand	No wearing of laboratory gloves	More than 1h	3	0.28	0.26908	0.01092	96.1	3.9	Yes - Participant C	12
C	Afternoon	Right hand	No wearing of laboratory gloves	More than 1h	2	0.14	0.121408	0.018592	86.72	13.28	Yes - Participant C	6
C	Afternoon	Right hand	No wearing of laboratory gloves	More than 1h	3	0.935	0.914243	0.020757	97.78	2.22	Yes - Participant C	15
C	Afternoon	Right hand	No wearing of laboratory gloves	Less than 1h	2	0.685	0.679999	0.0050005	99.27	0.73	Yes - Participant C	13
C	Afternoon	Right hand	No wearing of laboratory gloves	Less than 1h	2	0.49	0.454524	0.035476	92.76	7.24	Yes - Participant C	11
C	Afternoon	Right hand	No wearing of laboratory gloves	More than 1h	2	1.135	1.10504	0.029964	97.36	2.64	Yes - Participant C	16
C	Afternoon	Right hand	No wearing of laboratory gloves	More than 1h	2	2.2	2.1824	0.0176	99.2	0.8	Yes - Participant C	16
C	Afternoon	Right hand	No wearing of laboratory gloves	More than 1h	1	2.075	2.075	0.0025	100	0	Yes - Participant C	16
C	Afternoon	Right hand	No wearing of laboratory gloves	More than 1h	2	0.81	0.808137	0.001863	99.77	0.23	Yes - Participant C	14
C	Afternoon	Right hand	No wearing of laboratory gloves	More than 1h	2	4.965	4.95706	0.007944	99.84	0.16	Yes - Participant C	16
C	Afternoon	Right hand	No wearing of laboratory gloves	More than 1h	2	1.225	1.17784	0.0471625	96.15	3.85	Yes - Participant C	16
C	Afternoon	Right hand	No wearing of laboratory gloves	More than 1h	2	0.965	0.952745	0.0122555	98.73	1.27	Yes - Participant C	16
C	Afternoon	Right hand	No wearing of laboratory gloves	More than 1h	2	1.27	1.25057	0.019431	98.47	1.53	Yes - Participant C	16
C	Afternoon	Right hand	No wearing of laboratory gloves	Less than 1h	2	0.07	0.067389	0.002611	96.27	3.73	Yes - Participant C	7
C	Afternoon	Right hand	No wearing of laboratory gloves	More than 1h	3	2.425	1.8076	0.617405	74.54	25.46	Yes - Participant C	16
C	Afternoon	Right hand	No wearing of laboratory gloves	More than 1h	4	2.035	1.60277	0.432234	78.76	21.24	Yes - Participant C	16
C	Afternoon	Right hand	No wearing of laboratory gloves	More than 1h	3	0.58	0.547868	0.032132	94.46	5.54	Yes - Participant C	14
D	Afternoon	Right hand	No wearing of laboratory gloves	More than 1h	3	3.48	3.29834	0.181656	94.78	5.22	Yes - Participant D	16
D	Afternoon	Right hand	No wearing of laboratory gloves	Less than 1h	3	6.72	6.56006	0.159936	97.62	2.38	Yes - Participant D	16
D	Afternoon	Right hand	No wearing of laboratory gloves	Less than 1h	2	13.495	13.3951	0.099863	99.26	0.74	Yes - Participant D	16
D	Afternoon	Right hand	No wearing of laboratory gloves	Less than 1h	3	0.2	0.17018	0.02982	85.09	14.91	Yes - Participant D	8
D	Afternoon	Right hand	No wearing of laboratory gloves	Less than 1h	3	1.43	1.06592	0.364078	74.54	25.46	Yes - Participant D	14
D	Afternoon	Right hand	No wearing of laboratory gloves	More than 1h	2	1.41	1.38956	0.020445	98.55	1.45	Yes - Participant D	15
D	Afternoon	Right hand	No wearing of laboratory gloves	Less than 1h	2	0.355	0.34538	0.0096205	97.29	2.71	Yes - Participant D	16
D	Afternoon	Right hand	No wearing of laboratory gloves	More than 1h	2	0.725	0.675773	0.0492275	93.21	6.79	Yes - Participant D	14
D	Afternoon	Right hand	No wearing of laboratory gloves	Less than 1h	2	0.59	0.55637	0.03363	94.3	5.7	Yes - Participant D	15
D	Afternoon	Right hand	No wearing of laboratory gloves	More than 1h	3	0.765	0.577269	0.187731	75.46	24.54	Yes - Participant D	12
D	Afternoon	Right hand	No wearing of laboratory gloves	More than 1h	2	4.785	4.6003	0.184701	96.14	3.86	Yes - Participant D	16
D	Afternoon	Right hand	No wearing of laboratory gloves	More than 1h	2	2.11	2.05915	0.050851	97.59	2.41	Yes - Participant D	16
D	Afternoon	Right hand	No wearing of laboratory gloves	More than 1h	2	3.715	3.67079	0.0442085	98.81	1.19	Yes - Participant D	16
D	Afternoon	Right hand	No wearing of laboratory gloves	More than 1h	2	1.755	1.69568	0.059319	96.62	3.38	Yes - Participant D	16
D	Afternoon	Right hand	No wearing of laboratory gloves	More than 1h	3	1.16	1.07996	0.08004	93.1	6.9	Yes - Participant D	16
D	Afternoon	Right hand	No wearing of laboratory gloves	More than 1h	3	0.97	0.937311	0.032689	96.63	3.37	Yes - Participant D	14
D	Afternoon	Right hand	No wearing of laboratory gloves	Less than 1h	2	4.935	4.88861	0.046389	99.06	0.94	Yes - Participant D	16
D	Afternoon	Right hand	No wearing of laboratory gloves	More than 1h	2	1.435	1.41821	0.0167895	98.83	1.17	Yes - Participant D	16
D	Afternoon	Right hand	No wearing of laboratory gloves	More than 1h	2	8.62	8.45708	0.162918	98.11	1.89	Yes - Participant D	16
D	Afternoon	Right hand	No wearing of laboratory gloves	Less than 1h	3	1.715	1.54727	0.167727	90.22	9.78	Yes - Participant D	16
D	Afternoon	Right hand	No wearing of laboratory gloves	More than 1h	2	1.74	1.63699	0.103008	94.08	5.92	Yes - Participant D	16
D	Afternoon	Right hand	No wearing of laboratory gloves	More than 1h	4	1.465	1.26679	0.198214	86.47	13.53	Yes - Participant D	16
D	Afternoon	Right hand	No wearing of laboratory gloves	Less than 1h	1	0.06	0.06	0.0025	100	0	No
D	Afternoon	Right hand	No wearing of laboratory gloves	Less than 1h	3	2.75	2.33668	0.413325	84.97	15.03	Yes - Participant D	16
D	Afternoon	Right hand	No wearing of laboratory gloves	More than 1h	3	2.42	2.21503	0.204974	91.53	8.47	Yes - Participant D	16

## Sheet: Sleeve cuffs Morning
Participants	Time of sampling	Area of the sampling	Type of transport to get to work	Composition sleeve cuffs	Groups of sleeve cuffs	Min number of contributors	Total amount of DNA (ng)	Amount of self DNA (ng)	Amount of non-self DNA (ng)	Percentage of self DNA	Percentage of non-self DNA	Major contributor	Loci
A	Morning	Sleeve cuff	Public transport	100% polyester	Synthetic	3	3.798	0.0562104	3.74179	1.48	98.52	Yes - Unknown	16
A	Morning	Sleeve cuff	Public transport	100% cotton	Natural	2	0	0.0025	0.0025	84.25	15.75	No
A	Morning	Sleeve cuff	Public transport	100% polyester	Synthetic	3	0.144	0.0162864	0.127714	11.31	88.69	No
A	Morning	Sleeve cuff	Public transport	100% polyester	Synthetic	2	0.644	0.140778	0.503222	21.86	78.14	No
A	Morning	Sleeve cuff	Public transport	85% polyester + 15% cotton	Mixed	2	0.259	0.174307	0.084693	67.3	32.7	No
A	Morning	Sleeve cuff	Public transport	85% polyester + 15% cotton	Mixed	2	0.528	0.313738	0.214262	59.42	40.58	No
A	Morning	Sleeve cuff	Public transport	85% polyester + 15% cotton	Mixed	3	0.264	0.0674784	0.196522	25.56	74.44	No
A	Morning	Sleeve cuff	Public transport	85% polyester + 15% cotton	Mixed	2	1.452	1.25627	0.19573	86.52	13.48	No
A	Morning	Sleeve cuff	Public transport	100% polyester	Synthetic	1	0.126	0.126	0.0025	100	0	No
A	Morning	Sleeve cuff	Public transport	100% polyester	Synthetic	2	0.636	0.0412128	0.594787	6.48	93.52	No
A	Morning	Sleeve cuff	Public transport	100% cotton	Natural	2	0.18	0.163404	0.016596	90.78	9.22	No
A	Morning	Sleeve cuff	Public transport	100% cotton	Natural	2	0.282	0.24049	0.0415104	85.28	14.72	No
A	Morning	Sleeve cuff	Public transport	85% polyester - 15% cotton	Mixed	2	0.726	0.574702	0.151298	79.16	20.84	No
A	Morning	Sleeve cuff	Public transport	85% polyester - 15% cotton	Mixed	3	1.141	0.766752	0.374248	67.2	32.8	No
A	Morning	Sleeve cuff	Public transport	85% polyester - 15% cotton	Mixed	2	0.63	0.438732	0.191268	69.64	30.36	No
A	Morning	Sleeve cuff	Public transport	85% polyester - 15% cotton	Mixed	4	0.768	0.218419	0.549581	28.44	71.56	No
A	Morning	Sleeve cuff	Public transport	85% polyester - 15% cotton	Mixed	2	2.21	2.17773	0.032266	98.54	1.46	Yes - Participant A	16
A	Morning	Sleeve cuff	Public transport	85% polyester - 15% cotton	Mixed	3	0.616	0.417155	0.198845	67.72	32.28	No
A	Morning	Sleeve cuff	Public transport	85% polyester - 15% cotton	Mixed	4	0.54	0.37719	0.16281	69.85	30.15	No
A	Morning	Sleeve cuff	Public transport	85% polyester - 15% cotton	Mixed	4	0.59	0.373116	0.216884	63.24	36.76	No
A	Morning	Sleeve cuff	Public transport	100% cotton	Natural	2	0.31	0.272149	0.037851	87.79	12.21	No
A	Morning	Sleeve cuff	Public transport	100% cotton	Natural	2	0.486	0.424181	0.0618192	87.28	12.72	No
A	Morning	Sleeve cuff	Public transport	100% cotton	Natural	2	0.312	0.269693	0.0423072	86.44	13.56	No
A	Morning	Sleeve cuff	Public transport	100% polyester	Synthetic	2	0.48	0.036816	0.443184	7.67	92.33	No
A	Morning	Sleeve cuff	Public transport	100% cotton	Natural	2	0.195	0.171386	0.0236145	87.89	12.11	No
B	Morning	Sleeve cuff	Public transport	100% polyester	Synthetic	2	0.045	0.015156	0.029844	33.68	66.32	No
B	Morning	Sleeve cuff	Public transport	100% polyester	Synthetic	4	0.343	0.141796	0.201204	41.34	58.66	No
B	Morning	Sleeve cuff	Public transport	100% polyester	Synthetic	4	1.148	0.491	0.657	42.77	57.23	No
B	Morning	Sleeve cuff	Public transport	100% polyester	Synthetic	2	0.273	0.103085	0.169915	37.76	62.24	No
B	Morning	Sleeve cuff	Public transport	100% polyester (+little of scratch)	Synthetic	3	0.24	0.130128	0.109872	54.22	45.78	No
B	Morning	Sleeve cuff	Public transport	100% polyester (+little of scratch)	Synthetic	4	2.023	1.13956	0.883444	56.33	43.67	No
B	Morning	Sleeve cuff	Public transport	100% polyester (+little of scratch)	Synthetic	2	1.1	0.40546	0.69454	36.86	63.14	No
B	Morning	Sleeve cuff	Public transport	100% polyester (+little of scratch)	Synthetic	4	0.861	0.4559	0.4051	52.95	47.05	No
B	Morning	Sleeve cuff	Public transport	100% polyester (+little of scratch)	Synthetic	4	0.432	0.237686	0.194314	55.02	44.98	No
B	Morning	Sleeve cuff	Public transport	48% wool, 45% polyester, 3% polyamide, 3% acrilique, 1% viscose	Mixed	4	2.352	1.31312	1.03888	55.83	44.17	No
B	Morning	Sleeve cuff	Public transport	48% wool, 45% polyester, 3% polyamide, 3% acrilique, 1% viscose	Mixed	3	1.59	0.521838	1.06816	32.82	67.18	No
B	Morning	Sleeve cuff	Public transport	100% polyester	Synthetic	3	0.474	0.141916	0.332084	29.94	70.06	No
B	Morning	Sleeve cuff	Public transport	100% polyester	Synthetic	3	0.735	0.363605	0.371396	49.47	50.53	No
B	Morning	Sleeve cuff	Public transport	100% polyester	Synthetic	3	0.156	0.0118872	0.144113	7.62	92.38	No
B	Morning	Sleeve cuff	Public transport	100% polyester	Synthetic	3	3.264	0.322483	2.94152	9.88	90.12	Yes - Unknown	9
B	Morning	Sleeve cuff	Public transport	100% polyester	Synthetic	3	0.3	0.07926	0.22074	26.42	73.58	No
B	Morning	Sleeve cuff	Public transport	100% polyester	Synthetic	3	0.192	0.109248	0.082752	56.9	43.1	No
B	Morning	Sleeve cuff	Public transport	100% polyester	Synthetic	2	0.186	0.124694	0.0613056	67.04	32.96	No
B	Morning	Sleeve cuff	Public transport	100% polyester	Synthetic	3	0.343	0.181824	0.161176	53.01	46.99	No
B	Morning	Sleeve cuff	Public transport	100% polyester	Synthetic	3	0.372	0.0237336	0.348266	6.38	93.62	No
B	Morning	Sleeve cuff	Public transport	100% polyester	Synthetic	3	0.552	0.114319	0.437681	20.71	79.29	No
B	Morning	Sleeve cuff	Public transport	100% cuir	Natural	3	0.29	0.05626	0.23374	19.4	80.6	No
B	Morning	Sleeve cuff	Public transport	100% polyester	Synthetic	2	0.492	0.319849	0.172151	65.01	34.99	No
B	Morning	Sleeve cuff	Public transport	100% polyester	Synthetic	3	0.605	0.122271	0.482729	20.21	79.79	No
B	Morning	Sleeve cuff	Public transport	100% polyester	Synthetic	3	0.645	0.386097	0.258903	59.86	40.14	No
C	Morning	Sleeve cuff	Bike	Nylon	Synthetic	2	0.357	0.25247	0.10453	70.72	29.28	No
C	Morning	Sleeve cuff	Car	77% cotton, 20% polyester recyclé, 3% etutan	Mixed	2	0.24	0.040488	0.199512	16.87	83.13	No
C	Morning	Sleeve cuff	Bike	84% polyamide, 14% elasthan	Synthetic	3	0.693	0.0218988	0.671101	3.16	96.84	No
C	Morning	Sleeve cuff	Bike	Nylon	Synthetic	3	0.67	0.489167	0.180833	73.01	26.99	No
C	Morning	Sleeve cuff	Bike	Nylon	Synthetic	2	0.873	0.787184	0.0858159	90.17	9.83	Yes - Participant C	16
C	Morning	Sleeve cuff	Bike	Cotton	Natural	3	0.873	0.607084	0.265916	69.54	30.46	No
C	Morning	Sleeve cuff	Public transport	77% cotton, 20% polyester recyclé, 3% etutan	Mixed	3	0.96	0.615648	0.344352	64.13	35.87	No
C	Morning	Sleeve cuff	Bike	Nylon	Synthetic	2	0.384	0.321754	0.0622464	83.79	16.21	No
C	Morning	Sleeve cuff	Bike	Nylon	Synthetic	3	0.728	0.517171	0.210829	71.04	28.96	No
C	Morning	Sleeve cuff	Bike	Nylon	Synthetic	3	1.624	1.47313	0.15087	90.71	9.29	Yes - Participant C	13
C	Morning	Sleeve cuff	Bike	48% Merino Wool - 44% polyester - 8% elastane	Mixed	3	4.213	0.46006	3.75294	10.92	89.08	No
C	Morning	Sleeve cuff	Bike	48% Merino Wool - 44% polyester - 8% elastane	Mixed	3	5.772	1.96479	3.80721	34.04	65.96	No
C	Morning	Sleeve cuff	Bike	100% polyamide	Synthetic	2	3.822	3.76047	0.0615342	98.39	1.61	Yes - Participant C	15
C	Morning	Sleeve cuff	Public transport	100% cuir de chevre	Natural	3	1.232	1.00186	0.230138	81.32	18.68	No
C	Morning	Sleeve cuff	Bike	100% polyamide	Synthetic	3	0.99	0.679437	0.310563	68.63	31.37	No
C	Morning	Sleeve cuff	Public transport	Nylon	Synthetic	3	1.729	1.43991	0.289089	83.28	16.72	Yes - Participant C	14
C	Morning	Sleeve cuff	Public transport	Nylon	Synthetic	3	1.02	0.800496	0.219504	78.48	21.52	Yes - Participant C	14
C	Morning	Sleeve cuff	Public transport	77% cotton, 20% polyester recyclé, 3% etutan	Mixed	2	8.46	8.41432	0.045684	99.46	0.54	Yes - Participant C	16
C	Morning	Sleeve cuff	Bike	Nylon	Synthetic	3	0.756	0.571007	0.184993	75.53	24.47	No
C	Morning	Sleeve cuff	Public transport	100% cuir de chevre	Natural	2	2.951	2.78132	0.169682	94.25	5.75	Yes - Participant C	8
C	Morning	Sleeve cuff	Public transport	77% cotton, 20% polyester recyclé, 3% etutan	Mixed	2	5.61	5.4849	0.125103	97.77	2.23	Yes - Participant C	16
C	Morning	Sleeve cuff	Bike	Nylon	Synthetic	2	3.765	3.50559	0.259409	93.11	6.89	Yes - Participant C	15
C	Morning	Sleeve cuff	Bike	84% polyamide, 14% elasthan	Synthetic	3	1.57	1.26903	0.300969	80.83	19.17	Yes - Participant C	8
C	Morning	Sleeve cuff	Public transport	84% polyamide, 14% elasthan	Synthetic	3	2.224	1.66956	0.554443	75.07	24.93	Yes - Participant C	10
C	Morning	Sleeve cuff	Bike	Nylon	Synthetic	3	0.88	0.5214	0.3586	59.25	40.75	No
D	Morning	Sleeve cuff	Public transport	100% polyester	Synthetic	3	2.274	1.59749	0.676515	70.25	29.75	Yes - Participant D	13
D	Morning	Sleeve cuff	Public transport	100% polyester	Synthetic	2	1.984	1.8854	0.0986048	95.03	4.97	Yes - Participant D	15
D	Morning	Sleeve cuff	Public transport	100% polyester	Synthetic	3	1.953	1.19699	0.756006	61.29	38.71	No
D	Morning	Sleeve cuff	Public transport	100% polyester	Synthetic	3	5.706	4.41131	1.29469	77.31	22.69	Yes - Participant D	14
D	Morning	Sleeve cuff	Public transport	100% polyester	Synthetic	3	2.007	1.1187	0.888298	55.74	44.26	No
D	Morning	Sleeve cuff	Public transport	100% polyester	Synthetic	3	4.28	2.79612	1.48388	65.33	34.67	No
D	Morning	Sleeve cuff	Public transport	100% polyester	Synthetic	3	5.094	2.94077	2.15323	57.73	42.27	No
D	Morning	Sleeve cuff	Public transport	100% polyester	Synthetic	2	126.105	119.194	6.91055	94.52	5.48	Yes - Participant D	15
D	Morning	Sleeve cuff	Public transport	100% polyester	Synthetic	3	6.462	3.91403	2.54797	60.57	39.43	No
D	Morning	Sleeve cuff	Public transport	100% polyester	Synthetic	3	4.11	3.18813	0.921873	77.57	22.43	Yes - Participant D	9
D	Morning	Sleeve cuff	Public transport	100% polyester	Synthetic	3	6.399	5.36172	1.03728	83.79	16.21	Yes - Participant D	14
D	Morning	Sleeve cuff	Public transport	100% polyester	Synthetic	4	3.787	2.96295	0.824051	78.24	21.76	Yes - Participant D	16
D	Morning	Sleeve cuff	Public transport	100% polyester	Synthetic	3	3.84	2.9376	0.9024	76.5	23.5	Yes - Participant D	15
D	Morning	Sleeve cuff	Public transport	100% polyester	Synthetic	3	2.214	1.94478	0.269222	87.84	12.16	Yes - Participant D	16
D	Morning	Sleeve cuff	Public transport	100 % cotton	Natural	3	2.184	1.52662	0.657384	69.9	30.1	Yes - Participant D	7
D	Morning	Sleeve cuff	Public transport	100% polyester	Synthetic	3	5.005	3.55505	1.44995	71.03	28.97	Yes - Participant D	6
D	Morning	Sleeve cuff	Public transport	100% polyester	Synthetic	4	6.656	3.64416	3.01184	54.75	45.25	No
D	Morning	Sleeve cuff	Public transport	100% polyester	Synthetic	3	5.38	4.15121	1.22879	77.16	22.84	Yes - Participant D	13
D	Morning	Sleeve cuff	Public transport	100% polyester	Synthetic	3	7.992	6.78681	1.20519	84.92	15.08	Yes - Participant D	16
D	Morning	Sleeve cuff	Public transport	100% polyester	Synthetic	3	14.176	11.3933	2.78275	80.37	19.63	Yes - Participant D	13
D	Morning	Sleeve cuff	Public transport	100% polyester	Synthetic	4	5.92	4.45658	1.46342	75.28	24.72	Yes - Participant D	10
D	Morning	Sleeve cuff	Public transport	100% polyester	Synthetic	3	5.661	3.52454	2.13646	62.26	37.74	No
D	Morning	Sleeve cuff	Public transport	100 % cotton	Natural	3	1.47	1.1075	0.362502	75.34	24.66	No
D	Morning	Sleeve cuff	Public transport	100% polyester	Synthetic	3	6.749	5.67658	1.07242	84.11	15.89	Yes - Participant D	16
D	Morning	Sleeve cuff	Public transport	100% polyester	Synthetic	4	12.512	9.74184	2.77016	77.86	22.14	Yes - Participant D	15
